# Supplementary material for: New species of Indocloeon Müller-Liebenau from South-East Asia (Ephemeroptera, Baetidae)
Source: Zookeys. 2017 Dec 18;(723):43–60. doi: 10.3897/zookeys.723.20578 (PMC5769738; doi:10.3897/zookeys.723.20578)
Supplement: XML Treatment for Indocloeon spathasetis [file zookeys.723.20578-treatment1.xml]

<!DOCTYPE tp:taxon-treatment
  PUBLIC "-//TaxonX//DTD Taxonomic Treatment Publishing DTD v0 20100105//EN" "tax-treatment-NSO.dtd">
<tp:taxon-treatment xmlns:tp="http://www.plazi.org/taxpub"><tp:treatment-meta><kwd-group><label>Taxon classification</label><kwd><named-content xmlns:xlink="http://www.w3.org/1999/xlink" content-type="kingdom">Animalia</named-content></kwd><kwd><named-content xmlns:xlink="http://www.w3.org/1999/xlink" content-type="order">ORDO</named-content></kwd><kwd><named-content xmlns:xlink="http://www.w3.org/1999/xlink" content-type="family">FAMILIA</named-content></kwd></kwd-group><mixed-citation publication-type="journal"><person-group><name><surname>Kaltenbach</surname><given-names>Thomas</given-names></name><name><surname>Gattolliat</surname><given-names>Jean-Luc</given-names></name></person-group><article-title>New species of <italic><tp:taxon-name><tp:taxon-name-part taxon-name-part-type="genus" reg="Indocloeon">Indocloeon</tp:taxon-name-part></tp:taxon-name></italic> Müller-Liebenau from South-East Asia (<tp:taxon-name><tp:taxon-name-part taxon-name-part-type="order">Ephemeroptera</tp:taxon-name-part></tp:taxon-name>, <tp:taxon-name><tp:taxon-name-part taxon-name-part-type="family">Baetidae</tp:taxon-name-part></tp:taxon-name>)</article-title><source>Zookeys</source><day>18</day><month>12</month><year>2017</year><volume>2017</volume><issue>723</issue><fpage>43</fpage><lpage>60</lpage><pub-id pub-id-type="doi">10.3897/zookeys.723.20578</pub-id></mixed-citation></tp:treatment-meta><tp:nomenclature><tp:taxon-name>
              <tp:taxon-name-part taxon-name-part-type="genus" reg="Indocloeon">Indocloeon</tp:taxon-name-part>
              <tp:taxon-name-part taxon-name-part-type="species" reg="spathasetis">spathasetis</tp:taxon-name-part>
              <object-id xmlns:xlink="http://www.w3.org/1999/xlink" content-type="zoobank" xlink:type="simple">http://zoobank.org/29C62FD3-7205-4ADB-B658-6740648D746B</object-id>
            </tp:taxon-name><tp:taxon-status xmlns:xlink="http://www.w3.org/1999/xlink" xlink:type="simple">sp. n.</tp:taxon-status><xref ref-type="fig" rid="F1">Figures 1a</xref><xref ref-type="fig" rid="F2">, 2</xref><xref ref-type="fig" rid="F3">, 3</xref><xref ref-type="fig" rid="F6">, 6a–c</xref></tp:nomenclature><tp:treatment-sec sec-type="diagnosis" id="SECID0ERPAC"><title>Diagnosis.</title><p>
              <bold>Larva.</bold> Following combination of characters: A) middle length of antenna with conspicuous large spines at outer lateral margin (Fig. <xref ref-type="fig" rid="F3">3a, b</xref>); B) labrum with submarginal dorsal arc of setae composed of a medium apically pointed seta plus eight medium, clearly spatulate and apically pointed setae (Fig. <xref ref-type="fig" rid="F2">2a, b</xref>); C) distomedial protuberance at segment II of labial palp well developed, triangular, apically slightly rounded with partly flattened margin (Fig. <xref ref-type="fig" rid="F2">2i</xref>); D) claw with two rows of denticles, each with two larger denticles apically and many small denticles basally (Fig. <xref ref-type="fig" rid="F3">3h</xref>).</p></tp:treatment-sec><tp:treatment-sec sec-type="description" id="SECID0EKAAE"><title>Description.</title><p>
              <bold>Larva</bold> (Figs <xref ref-type="fig" rid="F1">1a</xref>, <xref ref-type="fig" rid="F2">2</xref>, <xref ref-type="fig" rid="F3">3</xref>). Body length 3.7 mm; antenna: approximately twice as long as head length.</p><p>
              <italic>Colouration</italic>. Head, thorax and abdomen dorsally brown (Fig. <xref ref-type="fig" rid="F1">1a</xref>). Head and thorax dorsally with bright longitudinal line, forewing pads with bright striation, tergum X light brown. Thorax and abdomen ventrally brown. Legs colourless with a distomedial brown area on femur, medial on tibia and proximal on tarsus. Caudal filaments light brown.</p><fig id="F1" position="float" orientation="portrait"><label>Figure 1.</label><caption><p>Habitus, larvae: <bold>a</bold> <italic><tp:taxon-name><tp:taxon-name-part taxon-name-part-type="genus" reg="Indocloeon">Indocloeon</tp:taxon-name-part> <tp:taxon-name-part taxon-name-part-type="species" reg="spathasetis">spathasetis</tp:taxon-name-part></tp:taxon-name></italic> sp. n., dorsal view <bold>b</bold> <italic><tp:taxon-name><tp:taxon-name-part taxon-name-part-type="genus" reg="Indocloeon">Indocloeon</tp:taxon-name-part> <tp:taxon-name-part taxon-name-part-type="species" reg="timorense">timorense</tp:taxon-name-part></tp:taxon-name></italic> sp. n., dorsal view <bold>c</bold> <italic><tp:taxon-name><tp:taxon-name-part taxon-name-part-type="genus" reg="Indocloeon">Indocloeon</tp:taxon-name-part> <tp:taxon-name-part taxon-name-part-type="species" reg="timorense">timorense</tp:taxon-name-part></tp:taxon-name></italic> sp. n., ventral view.</p></caption><graphic xmlns:xlink="http://www.w3.org/1999/xlink" xlink:href="zookeys-723-043-g001.jpg" position="float" orientation="portrait" xlink:type="simple" id="oo_174401.jpg"/></fig><p>
              <italic>Antenna</italic> (Fig. <xref ref-type="fig" rid="F3">3a, b</xref>) with scape and pedicel subcylindrical; flagellum with long spines on apex of each segment and with scales. Middle part of flagellum with very large and long spines on apex of a few segments at outer lateral margin.</p><p>
              <italic>Labrum</italic> (Fig. <xref ref-type="fig" rid="F2">2a</xref>). Rectangular, length 0.7× maximum width. Distal margin with medial emargination and small process. Dorsally with medium, fine, simple setae scattered over surface; submarginal dorsal arc of setae composed of one medium, apically pointed central seta plus eight medium, spatulate, apically pointed setae. Ventrally with submarginal row of setae composed of lateral and partly anterolateral feathery setae and medial as well as partly anterolateral simple setae; short, spine-like setae near lateral and anterolateral margin.</p><fig id="F2" position="float" orientation="portrait"><label>Figure 2.</label><caption><p>
                  <italic><tp:taxon-name><tp:taxon-name-part taxon-name-part-type="genus" reg="Indocloeon">Indocloeon</tp:taxon-name-part> <tp:taxon-name-part taxon-name-part-type="species" reg="spathasetis">spathasetis</tp:taxon-name-part></tp:taxon-name></italic> sp. n., larva morphology: <bold>a</bold> Labrum <bold>b</bold> Seta of the labrum dorsal submarginal arc <bold>c</bold> Right mandible <bold>d</bold> Right prostheca <bold>e</bold> Hypopharynx <bold>f</bold> Left mandible <bold>g</bold> Left prostheca <bold>h</bold> Maxilla <bold>i</bold> Labium.</p></caption><graphic xmlns:xlink="http://www.w3.org/1999/xlink" xlink:href="zookeys-723-043-g002.jpg" position="float" orientation="portrait" xlink:type="simple" id="oo_174402.jpg"/></fig><p>
              <italic>Right mandible</italic> (Fig. <xref ref-type="fig" rid="F2">2c, d</xref>). Incisors fused. Outer and inner sets of denticles with 4 + 3 denticles respectively. Inner margin of innermost denticle with a row of thin setae. <!--PageBreak-->Prostheca robust, apically denticulate (Fig. <xref ref-type="fig" rid="F2">2d</xref>). Margin between prostheca and mola straight, tuft of setae present. Tuft of spine-like setae at base of mola absent. Tuft of setae at apex of mola present.</p><!--PageBreak--><p>
              <italic>Left mandible</italic> (Fig. <xref ref-type="fig" rid="F2">2f, g</xref>). Incisors fused. Outer and inner sets of denticles with 3 + 4 denticles respectively. Prostheca robust, apically denticulate, with comb-shape structure (Fig. <xref ref-type="fig" rid="F2">2g</xref>). Margin between prostheca and mola straight, with minute denticles towards subtriangular process. Tuft of setae between prostheca and mola small and directed proximally. Tuft of spine-like setae at base of mola absent. Subtriangular process wide, slightly above level of area between prostheca and mola. Denticles of mola apically constricted. Tuft of setae at apex of mola absent.</p><p>Both <italic>mandibles</italic> with lateral margins almost straight. Basal half with fine, simple setae scattered over dorsal surface.</p><p>
              <italic>Hypopharynx</italic> (Fig. <xref ref-type="fig" rid="F2">2e</xref>). Lingua shorter than superlingua. Lingua longer than broad. Medial tuft of setae present; distal half laterally expanded. Superlingua apical margin rounded; lateral margin rounded; simple setae scattered over lateral and distal margin, finer and longer at distal margin.</p><p>
              <italic>Maxilla</italic> (Fig. <xref ref-type="fig" rid="F2">2h</xref>). With two simple, robust apical setae under crown. Inner dorsal row of setae with three denti-setae, distal denti-seta teeth-like, middle and proximal denti-setae slender and pectinate. Medially with one spine-like seta and five long, simple setae. Maxillary palp 1.5× as long as length of galea-lacinia; three segmented, segment II and III nearly fused; setae on maxillary palp fine, simple, scattered over surface of segment III, especially at apex. Palp segment II 0.7× length of segment I. Palp segment III 1.3× length of segment II. Apex of last segment conical.</p><p>
              <italic>Labium</italic> (Fig. <xref ref-type="fig" rid="F2">2i</xref>). Glossa basally broad, narrowing toward apex, slightly shorter than paraglossa. Inner margin with 12 long, simple setae. Apex with four long, robust, pectinate setae. Outer margin with nine long, simple setae. Ventral surface with long, fine, simple, scattered setae. Paraglossa sub-rectangular, apex obliquely truncate and slightly rounded. Apex with three rows of robust, pectinate setae. Outer margin with row of seven long, spine-like setae. Dorsally with row of five long, simple setae. Ventrally with five long, simple setae near inner margin. Labial palp with segment I 0.7× length of segments II and III combined. Segment I covered with micropores and with tiny, robust, simple setae along outer margin. Segment II with triangular, apically slightly rounded distomedial protuberance; distomedial protuberance 0.5× width of base of segment III; inner margin with short, fine, simple setae, more abundant at apex; outer margin with short, fine, simple setae; dorsally with row of six long, simple setae. Segment III subquadrangular, asymmetrical; length 0.8× width; covered with long, simple setae and short, fine, simple setae, apically more dense.</p><p>
              <italic>Hind wing pads</italic> absent.</p><p>
              <italic>Foreleg</italic> (Fig. <xref ref-type="fig" rid="F3">3f, g, h</xref>). Ratio of foreleg 1.5:1.0:1.0:0.4. <italic>Fore femur</italic>. Length approximately 4× maximum width. Dorsally with row of eight curved, spine-like, short setae on margin and a row of seven stout and somewhat spatulate setae near margin; length of setae 0.2× maximum width of femur. Apex rounded; with two long, curved, spine-like setae. Ventrally with about 14 bipectinate, stout setae, predominantly arranged in one row. <italic>Tibia</italic>. Dorsally bare except one long, spine-like, curved seta near apex. Ventrally with bipectinate, stout setae on margin and close to margin, apical setae very long (pectination in lateral view difficult to see). Tibio-patellar suture absent. <!--PageBreak--><!--PageBreak--><italic>Tarsus.</italic> Dorsally bare. Ventrally with many bipectinate, stout setae on margin and close to margin (pectination in lateral view difficult to see). Tarsal claw with two rows of many minute denticles and two large apical denticles; subapical setae absent.</p><fig id="F3" position="float" orientation="portrait"><label>Figure 3.</label><caption><p>
                  <italic><tp:taxon-name><tp:taxon-name-part taxon-name-part-type="genus" reg="Indocloeon">Indocloeon</tp:taxon-name-part> <tp:taxon-name-part taxon-name-part-type="species" reg="spathasetis">spathasetis</tp:taxon-name-part></tp:taxon-name></italic> sp. n., larva morphology: <bold>a</bold> Left antenna, proximal part <bold>b</bold> Left antenna, detail of middle segments <bold>c</bold> Tergum IV <bold>d</bold> Paraproct <bold>e</bold> Gill VI <bold>f</bold> Foreleg <bold>g</bold> Foreleg, bipectinate seta <bold>h</bold> Fore tarsal claw.</p></caption><graphic xmlns:xlink="http://www.w3.org/1999/xlink" xlink:href="zookeys-723-043-g003.jpg" position="float" orientation="portrait" xlink:type="simple" id="oo_174403.jpg"/></fig><p>
              <italic>Terga</italic> (Fig. <xref ref-type="fig" rid="F3">3c</xref>). Surface with abundant scales or scale-bases and micropores. Posterior margin with row of irregular triangular or pentagonal spines.</p><p>
              <italic>Gills</italic> (Fig. <xref ref-type="fig" rid="F3">3e</xref>). On segments I – VII. Margin smooth. Tracheae restricted to main trunk. Gill I as long as length of segment II; lanceolate. Gill VII about 2/3 length of segment VIII; oblong.</p><p>
              <italic>Paraproct</italic> (Fig. <xref ref-type="fig" rid="F3">3d</xref>). With 12 marginal stout spines, laterally smaller. Surface with scale bases, micropores and a few short, fine, simple setae. Postero-lateral extension (cercotractor) with small marginal spines.</p></tp:treatment-sec><tp:treatment-sec sec-type="etymology" id="SECID0E6IAE"><title>Etymology.</title><p>Refers to the noticeable spatulate submarginal dorsal setae of the labrum.</p></tp:treatment-sec><tp:treatment-sec sec-type="distribution" id="SECID0EEJAE"><title>Distribution.</title><p>Only known from Brunei, but presence in other regions of Borneo such as Sarawak and Sabah (Malaysia) is possible as their fauna remains poorly known.</p></tp:treatment-sec><tp:treatment-sec sec-type="Biological aspects" id="SECID0EJJAE"><title>Biological aspects.</title><p>The specimens were collected in lowland tropical rainforest at an altitude of about 100 m a.s.l., directly at the confluence of small tributaries with large rivers (Belalong, Temburong) as well as in upstream pools of these tributaries (Fig. <xref ref-type="fig" rid="F6">6a, b, c</xref>). Substrates were predominantly characterised by cobbles and gravel.</p></tp:treatment-sec><tp:treatment-sec sec-type="type material" id="SECID0ETJAE"><title>Type-material.</title><p>
              <bold>Holotype.</bold> Larva (on slide, GBIFCH 00280816), Brunei, Temburong District, Ulu Temburong National Park, <named-content xmlns:xlink="http://www.w3.org/1999/xlink" content-type="dwc:verbatimCoordinates" xlink:type="simple"><named-content content-type="geo-json" specific-use="{&#34;type&#34;:&#34;Point&#34;,&#34;coordinates&#34;:[115.158667,4.546167]}" id="NCID0E5JAE" xlink:type="simple">4°32.77'N, 115°09.52'E</named-content></named-content>, May 2014, leg. Kate Baker. <bold>Paratypes.</bold> Brunei, Temburong District, Ulu Temburong National Park, May 2014, leg. Kate Baker: larva (on slide, GBIFCH 00280817), <named-content xmlns:xlink="http://www.w3.org/1999/xlink" content-type="dwc:verbatimCoordinates" xlink:type="simple"><named-content content-type="geo-json" specific-use="{&#34;type&#34;:&#34;Point&#34;,&#34;coordinates&#34;:[115.158667,4.546167]}" id="NCID0EIKAE" xlink:type="simple">4°32.77'N, 115°09.52'E</named-content></named-content>; two larvae (one on slide, GBIFCH 00465131; one in alcohol, GBIFCH 00515214), <named-content xmlns:xlink="http://www.w3.org/1999/xlink" content-type="dwc:verbatimCoordinates" xlink:type="simple"><named-content content-type="geo-json" specific-use="{&#34;type&#34;:&#34;Point&#34;,&#34;coordinates&#34;:[115.147833,4.561167]}" id="NCID0EQKAE" xlink:type="simple">4°33.67'N, 115°08.87'E</named-content></named-content>; two larvae (one on slide, GBIFCH 00465130; one in alcohol, GBIFCH 00515213), <named-content xmlns:xlink="http://www.w3.org/1999/xlink" content-type="dwc:verbatimCoordinates" xlink:type="simple"><named-content content-type="geo-json" specific-use="{&#34;type&#34;:&#34;Point&#34;,&#34;coordinates&#34;:[115.151167,4.560667]}" id="NCID0EYKAE" xlink:type="simple">4°33.64'N, 115°09.07'E</named-content></named-content>; larva (on slide, GBIFCH 00465132), <named-content xmlns:xlink="http://www.w3.org/1999/xlink" content-type="dwc:verbatimCoordinates" xlink:type="simple"><named-content content-type="geo-json" specific-use="{&#34;type&#34;:&#34;Point&#34;,&#34;coordinates&#34;:[115.167167,4.556500]}" id="NCID0EALAE" xlink:type="simple">4°33.39'N, 115°10.03'E</named-content></named-content>; larva (on slide, GBIFCH 00465133), <named-content xmlns:xlink="http://www.w3.org/1999/xlink" content-type="dwc:verbatimCoordinates" xlink:type="simple"><named-content content-type="geo-json" specific-use="{&#34;type&#34;:&#34;Point&#34;,&#34;coordinates&#34;:[115.155167,4.553500]}" id="NCID0EILAE" xlink:type="simple">4°33.21'N, 115°09.31'E</named-content></named-content>; two larvae (one on slide, GBIFCH 00465134; one in alcohol, GBIFCH 00515215), <named-content xmlns:xlink="http://www.w3.org/1999/xlink" content-type="dwc:verbatimCoordinates" xlink:type="simple"><named-content content-type="geo-json" specific-use="{&#34;type&#34;:&#34;Point&#34;,&#34;coordinates&#34;:[115.157833,4.547833]}" id="NCID0EQLAE" xlink:type="simple">4°32.87'N, 115°09.47'E</named-content></named-content>. All material deposited in the Museum of Zoology Lausanne (MZL).</p></tp:treatment-sec><tp:treatment-sec sec-type="material" id="SECID0EVLAE"><title>Additional material.</title><p>Five larvae (in alcohol, GBIFCH 00515216). Brunei, Temburong District, Ulu Temburong National Park, near Kuala Belalong Field Studies Centre, tributary to Temburong river, <named-content xmlns:xlink="http://www.w3.org/1999/xlink" content-type="dwc:verbatimCoordinates" xlink:type="simple"><named-content content-type="geo-json" specific-use="{&#34;type&#34;:&#34;Point&#34;,&#34;coordinates&#34;:[115.155167,4.553500]}" id="NCID0E5LAE" xlink:type="simple">4°33.21'N, 115°09.31'E</named-content></named-content>, May 2014, leg. Kate Baker. Deposited in the Museum of Zoology Lausanne (MZL).</p></tp:treatment-sec><tp:treatment-sec><!--Section generated to contain objects referenced in tp:taxon-treatment.--><fig id="F6" position="float" orientation="portrait"><label>Figure 6.</label><caption><p>General aspects of <italic><tp:taxon-name><tp:taxon-name-part taxon-name-part-type="genus" reg="Indocloeon">Indocloeon</tp:taxon-name-part></tp:taxon-name></italic> larval habitats: <bold>a, b</bold> <italic><tp:taxon-name><tp:taxon-name-part taxon-name-part-type="genus" reg="Indocloeon">I.</tp:taxon-name-part> <tp:taxon-name-part taxon-name-part-type="species" reg="spathasetis">spathasetis</tp:taxon-name-part></tp:taxon-name></italic> sp. n., tributaries upstream <bold>c</bold> <italic><tp:taxon-name><tp:taxon-name-part taxon-name-part-type="genus" reg="Indocloeon">I.</tp:taxon-name-part> <tp:taxon-name-part taxon-name-part-type="species" reg="spathasetis">spathasetis</tp:taxon-name-part></tp:taxon-name></italic> sp. n., tributary confluence with main river. Photographs by Kate Baker (King’s College London).</p></caption><graphic xmlns:xlink="http://www.w3.org/1999/xlink" xlink:href="zookeys-723-043-g006.jpg" position="float" orientation="portrait" xlink:type="simple" id="oo_174406.jpg"/></fig></tp:treatment-sec></tp:taxon-treatment>
